# Supplementary material for: Adjusting dialysis dose (Kt) scaled to Body Surface Area (BSA) could be a more logical approach
Source: PLoS One. 2024 Oct 7;19(10):e0311175. doi: 10.1371/journal.pone.0311175 (PMC11458025; doi:10.1371/journal.pone.0311175)
Supplement: S1 Data — (XLSX) [file pone.0311175.s001.xlsx]

## Sheet: 分析数据
ID	Gender	height	Weight	diabetes	Alb	proBUN	proCr	proβ2	postBUN	postCr	postβ2	Hb	R	KT/V	BSA	KT	KT/BSA	V/BSA	URR	Vascular access	dialysis type	time	Dry weight	UF	dialyzer	blood flow rate	Intracellular water	Extracellular water	V	V%	protein	Inorganic substance	fat	Muscle mass	Muscle mass%	Fat free weight	Fat free weight%	Skeletal muscle	Skeletal muscle%	Body fat percentage	Body mass index	Total Cell weight	Bone mineral content	Upper arm circumference	waistline	Visceral fat area	Basal metabolic rate	TBW/FFM	SMI
1	female	156	38.4	yes	39.8	20.46	843	23.2	3.32	179	10.85	113	0.162268	2.16506	1.31741	51.5285	1.95567	18.0657	83.77	AVF	HD	4	37	1.6	15U	250	14.2	9.6	23.8	61.9792	6.1	2.39	6.1	30.3	78.9062	32.3	84.1146	16.5	42.9688	15.8854	15.7791	20.4	2	21.4	61.6	36.5	1068	73.6	5.1
2	female	150	43.2	no	39.3	22.27	866	24.48	4.31	195	11.82	104	0.193534	1.94327	1.34621	44.3065	1.6456	16.9364	80.65	AVF	HD	4	42.1	1.5	15U	240	13.9	8.9	22.8	52.7778	6	2.37	12	29.2	67.5926	31.2	72.2222	16.2	37.5	27.7778	19.2	19.9	1.99	25.1	71.9	57.3	1044	73.1	4.8
3	female	158	41.3	no	45	10.97	609	19.52	2.3	151	17.11	109	0.209663	1.82054	1.37142	45.8776	1.67263	18.3751	79.03	AVF	HD	4	40	1.3	15LC	250	15.4	9.8	25.2	61.0169	6.7	2.41	7	32.3	78.2082	34.3	83.0508	18.1	43.8257	16.9492	16.5438	22.1	2.04	22.8	62.9	31.9	1112	73.5	5.5
4	female	148	46.7	no	38.8	13.94	686	25.51	3.37	186	11.31	100	0.24175	1.65313	1.37805	37.6914	1.36756	16.5451	75.82	AVF	HD	4	45.7	1.2	15U	200	13.8	9	22.8	48.8223	5.9	2.38	15.6	29.1	62.3126	31.1	66.5953	15.9	34.0471	33.4047	21.3203	19.7	2.04	26	76.8	86.9	1042	73.1	4.8
5	female	145	49.3	no	40.9	25.15	1157	25.76	5.59	329	19.72	115	0.222266	1.78645	1.38937	42.3388	1.52367	17.0581	77.77	AVF	HD	4	48.8	1.7	15LC	230	14.5	9.2	23.7	48.073	6.3	2.19	17.1	30.3	61.4604	32.2	65.3144	17	34.4828	34.6856	23.4483	20.8	1.86	28.4	75.8	85.7	1066	73.5	5.6
6	female	148	49.6	no	39.7	15.65	835	20.88	3.46	221	8.43	116	0.221086	1.91904	1.41379	49.7031	1.75779	18.3195	77.89	AVF	HDF	4	46.2	3.7	15H	250	15.8	10.1	25.9	52.2177	6.9	2.53	14.3	33.2	66.9355	35.3	71.1694	18.5	37.2984	28.8306	22.6443	22.6	2.13	27	74.2	64.9	1133	73.5	5.8
7	female	150	49	no	37.7	23.95	871	20.82	4.7	179	18	87	0.196242	1.98437	1.42025	50.7998	1.78841	18.025	80.38	AVF	HD	4	48	2.5	15LC	250	15.6	10	25.6	52.2449	6.8	2.72	13.9	32.9	67.1429	35.1	71.6327	18.4	37.551	28.3673	21.7778	22.4	2.24	27.3	75.7	65.4	1127	73.1	5.5
8	male	157	45.5	yes	29.3	14.66	728	21.25	3.57	201	18.08	120	0.24352	1.63523	1.42249	41.5348	1.45993	17.856	75.65	AVF	HD	4	49.9	1.2	150U	250	15	10.4	25.4	55.8242	6.5	2.82	10.8	32.3	70.989	34.7	76.2637	17.5	38.4615	23.7363	18.4592	21.4	2.36	24.3	74.2	69.2	1119	73.3	4.7
9	female	156	46.1	no	39.6	17.82	809	22.58	2.86	173	20.01	113	0.160494	2.10613	1.42382	51.3895	1.80464	17.137	83.95	AVF	HD	4	43.5	0.7	15LC	250	14.5	9.9	24.4	52.9284	6.3	2.29	13.1	31.1	67.462	33	71.5835	16.9	36.6594	28.4165	18.9431	20.7	1.94	24.9	68.8	66.9	1083	74	5.4
10	female	152	48.3	yes	43.9	19.74	688	19	4.8	187	8.16	115	0.243161	1.60762	1.42522	42.4411	1.48894	18.5235	75.68	AVF	HD	4	47.6	0.8	15U	230	16.4	10	26.4	54.6584	7.1	2.43	12.4	33.9	70.1863	35.9	74.3271	19.4	40.1656	25.6729	20.9055	23.5	1.97	26.7	71.8	48.4	1146	73.6	6.2
11	female	154	47.7	no	31.3	15.21	708	23.03	3.73	199	20.6	99	0.245233	1.6831	1.43116	46.4536	1.62293	19.285	75.48	AVF	HD	4	47.5	2.2	15LC	240	16.3	11.3	27.6	57.8616	7.1	2.95	10.1	35.2	73.7945	37.6	78.826	19.3	40.4612	21.174	20.113	23.3	2.43	25.8	72.2	62.8	1181	73.6	5.5
12	female	150	50.3	no	42	18.74	1046	24.05	4.36	271	16.17	121	0.232657	1.72251	1.43615	44.0962	1.53523	17.8255	76.73	AVF	HD	4	48.8	1.7	15U	250	15.4	10.2	25.6	50.8946	6.7	2.42	15.6	32.7	65.0099	34.7	68.9861	18.1	35.9841	31.0139	22.3556	22.1	2.03	27.5	77.9	79.3	1120	73.7	5.6
13	female	149	51.3	no	45	22.66	994	25.51	5.54	279	11.72	128	0.244484	1.62536	1.44121	47.7855	1.65783	20.3996	75.55	AVF	HD	4	50	1.3	15U	250	18.5	10.9	29.4	57.3099	7.9	2.68	11.3	37.8	73.6842	40	77.9727	22.1	43.0799	22.0273	23.1071	26.4	2.17	29.5	76.3	42.9	1234	73.4	6.8
14	female	160	45.8	no	42.6	23.21	946	25.58	4.91	222	21.15	76	0.211547	1.79824	1.44618	51.7894	1.79056	19.9146	78.85	AVF	HD	4	45	1.3	15U	250	17.4	11.4	28.8	62.8821	7.5	2.87	6.6	36.8	80.3493	39.2	85.5895	20.7	45.1965	14.4105	17.8906	25	2.43	24.1	66.7	35.6	1217	73.4	5.9
15	male	155	48.6	no	33.6	16.24	759	23.18	4.24	271	23.64	131	0.261084	1.61353	1.44936	43.0812	1.48621	18.4219	73.89	AVF	HD	4	46.3	2.2	15U	250	16.2	10.5	26.7	54.9383	7	2.53	12.4	34	69.9588	36.2	74.4856	19.1	39.3004	25.5144	20.2289	23.1	2.16	27.3	72.6	29.6	1153	73.6	5.8
16	female	154	49.4	no	39.4	19.76	781		4.66	189		84	0.23583	1.74254	1.45262	54.0188	1.85935	21.3407	76.42	AVF	HD	4	47.2	2.7	15U	250	18.3	12.7	31	62.753	7.9	3.01	7.5	39.4	79.7571	41.9	84.8178	21.9	44.332	15.1822	20.8298	26.2	2.5	24.1	61.5	39.7	1275	73.9	7.4
17	female	155	49.1	no	44.1	22.09	888	20.77	5.13	225	22.28	97	0.232232	1.67226	1.45568	45.8198	1.57383	18.8228	76.78	AVF	HD	4	46.3	1	15LC	250	16.7	10.7	27.4	55.8045	7.2	2.75	11.7	35.1	71.4868	37.4	76.1711	19.8	40.3259	23.8289	20.437	23.9	2.3	25.8	71.5	54.5	1177	73.4	5.9
18	female	145	56.9	no	39.2	17.06	621	16.96	3.97	170	7.9	122	0.232708	1.62612	1.47666	42.2791	1.43158	17.6073	76.73	AVF	HD	4	56.5	0.3	15U	250	15.9	10.1	26	45.6942	6.9	2.32	21.7	33.3	58.5237	35.2	61.8629	18.7	32.8647	38.1371	27.063	22.8	1.88	30.3	80.9	111.3	1131	74	6.6
19	female	151	54.1	no	44.2	23.17	994	24.65	6.67	331	17.62	140	0.287872	1.46888	1.48845	41.1287	1.3816	18.8116	71.21	AVF	HD	4	52	1.8	15LC	250	17.3	10.7	28	51.756	7.5	2.46	16.1	35.9	66.3586	38	70.2403	20.5	37.8928	29.7597	23.727	24.7	2.09	29.3	75.9	64	1192	73.7	6.7
20	female	160	49.1	no	43.4	23.44	1003	23.82	4.62	241	16.05	117	0.197099	2.00593	1.48958	49.9478	1.67658	16.7162	80.29	AVF	HD	4	47	2.8	15U	250	15.1	9.8	24.9	50.7128	6.5	2.51	15.2	31.8	64.7658	33.9	69.0428	17.7	36.0489	30.9572	19.1797	21.6	2.09	25.2	71.6	70.4	1102	73.4	5.3
21	female	160	49.2	yes	29.7	33.78	841	25.16	8.74	277	22.8	127	0.258733	1.57098	1.49087	49.1717	1.6491	20.9945	74.13	AVF	HD	4	46.8	1.6	15U	250	18.6	12.7	31.3	63.6179	8.1	3.11	6.7	39.9	81.0976	42.5	86.3821	22.3	45.3252	13.6179	19.2188	26.7	2.62	25	69.3	44.1	1288	73.7	6.2
22	female	152	53.9	no	45.3	17.96	1099		5.34	365	26.57	84	0.297327	1.34564	1.49323	34.8522	1.167	17.3449	70.27	AVF	HD	4	50.1	0.3	15U	230	15.8	10.1	25.9	48.0519	6.9	2.42	18.7	33.2	61.5955	35.2	65.3061	18.6	34.5083	34.6939	23.3293	22.6	2.03	29.3	81.2	99	1130	73.6	5.9
23	female	160	49.4	no	38.5	24.54	737	26.31	5.64	185	10.57	78	0.229829	1.73962	1.49344	48.7093	1.63078	18.7487	77.02	AVF	HDF	4	47.5	1.9	15H	240	16.8	11.2	28	56.6802	7.3	2.65	11.4	35.8	72.4696	38	76.9231	19.9	40.2834	23.0769	19.2969	24.1	2.21	26	76.2	63.7	1190	73.8	5.6
24	female	158	50.5	yes	37	19.13	615	28.33	3.91	159	27.4	106	0.204391	1.82796	1.4938	51.9141	1.73766	19.012	79.56	AVF	HD	4	49.5	1.1	15LC	250	17	11.4	28.4	56.2376	7.3	2.76	12	36.3	71.8812	38.5	76.2376	20.2	40	23.7624	20.2291	24.4	2.24	26	74.4	63	1201	73.8	5.9
25	female	150	55.5	yes	35.9	22.09	854	18.33	4.18	58	21.56	89	0.189226	1.98068	1.49747	50.1111	1.6732	16.8952	81.08	AVF	HD	4	54.7	1.8	15U	250	15.2	10.1	25.3	45.5856	6.6	2.61	21	32.3	58.1982	34.5	62.1622	17.9	32.2523	37.8378	24.6667	21.8	2.15	29.4	79.6	117.2	1114	73.4	5.7
26	male	155	52.7	no	39.3	24.65	985	24.61	6.17	299	18.49	110	0.250304	1.7093	1.50012	47.0058	1.56673	18.3319	74.97	AVF	HD	4	52	3	15U	250	16.5	11	27.5	52.1822	7.1	2.65	15.4	35.1	66.6034	37.3	70.778	19.5	37.0019	29.222	21.9355	23.6	2.2	27.5	78.8	78.9	1175	73.8	5.8
27	female	155	53.5	no	42.6	19.28	754	22.99	4.67	209	21.4	109	0.24222	1.64186	1.50976	44.9869	1.48987	18.1486	75.78	AVF	HD	4	52.6	1.3	15U	250	16.6	10.8	27.4	51.215	7.1	2.65	16.3	35.1	65.6075	37.2	69.5327	19.7	36.8224	30.4673	22.2685	23.8	2.12	27.6	78.6	77.6	1173	73.8	5.9
28	male	152	55.7	no	41.3	15.12	836	16.05	4.62	271	23.98	143	0.305556	1.38169	1.51423	35.6476	1.17709	17.0384	69.44	AVF	HD	3.5	55.5	1.6	15LC	250	15.7	10.1	25.8	46.3196	6.8	2.11	21	33	59.246	34.7	62.298	18.5	33.2136	37.702	24.1084	22.5	1.67	30.8	91	126.8	1119	74.4	6.1
29	female	150	57.8	no	36.3	22.79	1212	24.65	5.06	303	20.48	83	0.222027	1.79907	1.52353	57.5703	1.88937	21.0038	77.8	AVF	HD	4	55	2.5	15U	250	19.3	12.7	32	55.3633	8.4	2.92	14.5	40.9	70.7612	43.3	74.9135	23.1	39.9654	25.0865	25.6889	27.6	2.37	30.9	75	65.3	1304	74.1	7.9
30	female	150	57.9	yes	47.1	17.52	1042	23.57	4.98	314	13.94	128	0.284247	1.46495	1.52465	41.4582	1.35959	18.5616	71.58	AVF	HD	4	56.6	1.5	15U	230	17.5	10.8	28.3	48.8774	7.5	2.46	19.6	36.3	62.6943	38.3	66.1485	20.8	35.924	33.8515	25.7333	25	2.01	30.8	83.8	93.3	1198	73.9	6.8
31	female	158	53.4	no	43	20.65	1075	23.57	6.08	370	14.53	126	0.294431	1.43819	1.52967	44.4401	1.4526	20.2004	70.56	AVF	HD	4	51.5	1.9	15LC	230	19.3	11.6	30.9	57.8652	8.3	2.81	11.4	39.7	74.3446	42	78.6517	23.1	43.2584	21.3483	21.3908	27.6	2.35	27.9	71.8	41.7	1278	73.4	7
32	female	160	52.6	no	41.2	23.99	843	20.61	4.77	67	10.32	97	0.198833	1.93104	1.53381	55.0347	1.79405	18.5812	80.12	AVF	HD	4	53.3	2.2	15U	210	17.5	11	28.5	54.1825	7.6	2.57	13.9	36.6	69.5817	38.7	73.5741	20.8	39.5437	26.4259	20.5469	25	2.13	27.7	80.1	66.9	1206	73.8	6
33	female	158	54.3	no	31.6	17.4	851	23.61	4.14	219	11.55	102	0.237931	1.69423	1.54057	46.5915	1.51215	17.8505	76.21	AVF	HD	4	51.5	1.8	15U	250	16.7	10.8	27.5	50.6446	7.2	2.65	16.9	35.2	64.825	37.4	68.8766	19.8	36.4641	31.1234	21.7513	23.9	2.21	28.2	82.8	87	1177	73.6	5.6
34	male	156	55.5	no	37.3	24.79	733	25.76	6.7	249	16.26	119	0.27027	1.59638	1.54066	49.6475	1.61124	20.1862	72.97	AVF	HD	4	50	3	15LC	250	18.9	12.2	31.1	56.036	8.2	2.91	13.3	39.8	71.7117	42.2	76.036	22.6	40.7207	23.964	22.8057	27.1	2.4	28.8	72.5	57.9	1281	73.7	7.1
35	female	158	54.4	yes	41.5	12.85	633	18.57	3.24	187	10.2	81	0.25214	1.7509	1.54178	45.5234	1.47633	16.8636	74.79	AVF	HD	4	53.6	3.6	15U	250	16.3	9.7	26	47.7941	7	2.33	19.1	33.4	61.3971	35.3	64.8897	19.2	35.2941	35.1103	21.7914	23.3	1.88	29.4	82.9	94.1	1133	73.6	5.9
36	female	152	58.2	no	41.7	21.12	901	19.72	5.42	247	21.32	96	0.256629	1.62097	1.54275	47.6564	1.54453	19.0569	74.34	AVF	HD	4	55.5	2.2	15LC	250	17.6	11.8	29.4	50.5155	7.6	2.78	18.4	37.5	64.433	39.8	68.3849	21	36.0825	31.6151	25.1904	25.2	2.25	28.3	74.7	81.4	1229	74	7.2
37	female	147	61.7	no	39.5	25.78	691	25.01	6.63	216	23.84	93	0.257176	1.65325	1.54363	45.1337	1.46193	17.6856	74.28	AVF	HD	4	59.7	2.6	15LC	230	16.4	10.9	27.3	44.2464	7.1	2.74	24.6	34.9	56.564	37.1	60.1297	19.4	31.4425	39.8703	28.5529	23.5	2.22	30.3	83.1	132.5	1170	73.7	6.4
38	male	150	59.9	no	34.2	23.19	1077	23.39	6.57	374	19.54	144	0.283312	1.46876	1.54682	41.566	1.3436	18.2956	71.67	AVF	HD	4	58.5	1.5	15U	250	17.3	11	28.3	47.2454	7.5	2.25	21.8	36.2	60.4341	38.1	63.606	20.6	34.3907	36.394	26.6222	24.8	1.85	32.8	87.4	113.9	1194	74.3	7.1
39	female	158	54.9	no	43.1	27.81	807	24.08	6.38	202	5.99	98	0.229414	1.72209	1.54779	51.6628	1.66893	19.3825	77.06	AVF	HDF	4	59.3	1.7	15H	250	18.3	11.7	30	54.6448	7.9	2.69	14.3	38.3	69.7632	40.6	73.9526	21.8	39.7086	26.0474	21.9917	26.2	2.25	28.4	80.5	69.1	1248	73.8	6.3
40	female	160	53.9	yes	38.8	18.25	909	22.34	4.2	244	22.8	104	0.230137	1.68453	1.54981	49.5253	1.59779	18.9701	76.99	AVF	HD	4	53	1.1	15U	250	18.2	11.2	29.4	54.5455	7.8	2.98	13.7	37.8	70.1299	40.2	74.5826	21.7	40.2597	25.4174	21.0547	26	2.44	26.8	72.2	54.1	1238	73.2	6.4
41	female	160	54.2	no	40	26.66	1056	25.2	5.4	255	4.3	113	0.202551	1.9504	1.55347	52.4659	1.68867	17.3161	79.74	AVF	HDF	4	52.2	2.7	15H	250	16.4	10.5	26.9	49.631	7.2	2.64	17.5	34.5	63.6531	36.7	67.7122	19.4	35.7934	32.2878	21.1719	23.5	2.18	27.1	80.8	88.6	1162	73.5	5.6
42	female	150	60.7	no	43.5	16.96	931	15.36	4.63	270	11.24	128	0.272995	1.56572	1.55556	47.7545	1.53496	19.607	72.7	AVF	HDF	4	57.5	2.6	15H	250	18.5	12	30.5	50.2471	8	2.79	19.4	39	64.2504	41.3	68.0395	22.1	36.4086	31.9605	26.9778	26.5	2.28	30.2	82.1	90.1	1262	73.9	7.2
43	female	162	53.5	no	30.6	21.91	1006	24.32	6.08	322	19.87	112	0.277499	1.52967	1.55889	46.8079	1.50132	19.6294	72.25	AVF	HD	4	51.5	2.3	15U	250	18.6	12	30.6	57.1963	8	3.1	11.8	39.2	73.271	41.7	77.9439	22.2	41.4953	22.0561	20.3856	26.6	2.55	26.2	72.5	55.8	1270	73.4	6.3
44	male	160	54.8	no	39.5	24.97	1261	25.59	6.54	364	21.13	103	0.261914	1.52573	1.56076	51.112	1.63741	21.464	73.81	AVF	HD	4	50	1.1	15LC	250	20.6	12.9	33.5	61.1314	8.9	3.04	9.4	43	78.4672	45.4	82.8467	24.9	45.438	17.1533	21.4062	29.5	2.44	28.6	78.6	45.2	1350	73.8	6.9
45	female	160	54.9	no	39	21.74	1080	22.87	4.38	87	15.38	105	0.201472	1.96209	1.56197	55.1347	1.76491	17.9901	79.85	AVF	HD	4	52.5	2.9	15U	250	17.1	11	28.1	51.184	7.4	2.66	16.7	36	65.5738	38.2	69.5811	20.3	36.9763	30.4189	21.4453	24.5	2.2	27.3	78	76.6	1195	73.7	6
46	female	156	57.4	yes	36.5	19.26	884	26.4	4.34	260	24.07	122	0.225337	1.79815	1.56286	55.383	1.77185	19.7075	77.47	AVF	HD	4	45.2	2.7	15LC	250	18.3	12.5	30.8	53.6585	7.9	2.9	15.8	39.1	68.1185	41.6	72.4739	21.8	37.9791	27.5261	23.5865	26.2	2.46	28.2	79.5	81.4	1269	73.9	6.5
47	female	158	56.5	no	41.9	19.72	684	24.67	4.52	176	19.11	107	0.229209	1.72733	1.5668	46.8107	1.49383	17.2964	77.08	AVF	HD	4	55	1.6	15LC	250	16.4	10.7	27.1	47.9646	7.2	2.55	19.7	34.7	61.4159	36.8	65.1327	19.4	34.3363	34.8673	22.6326	23.5	2.14	28.5	83.8	109.6	1165	73.7	5.8
48	male	165	52.5	yes	40.1	26.13	572	23.97	8.8	214	13.46	119	0.336778	1.31706	1.56715	43.1995	1.37828	20.9297	66.32	AVF	HD	3.5	49	3	15U	250	19.4	13.4	32.8	62.4762	8.4	3.43	7.9	41.7	79.4286	44.6	84.9524	23.2	44.1905	15.0476	19.2837	27.7	2.89	25.7	71.2	52.6	1334	73.6	6.2
49	male	160	55.7	yes	31.2	12.34	707	28.39	1.97	92	6.93	85	0.159643	2.24317	1.5716	73.5759	2.3408	20.8705	84.04	AVF	HDF	4	53.5	3.2	15H	250	19.3	13.5	32.8	58.8869	8.4	3.33	11.2	41.7	74.8654	44.5	79.8923	23.2	41.6517	20.1077	21.7578	27.7	2.77	26.2	71	62.9	1330	73.8	6.8
50	male	160	56.1	yes	41.1	21.47	824	20.71	5.54	256	15.99	104	0.258034	1.62379	1.57639	48.5512	1.53995	18.9674	74.2	AVF	HD	4	54	2.4	150U	250	18.1	11.8	29.9	53.2977	7.8	2.79	16	38.2	68.0927	40.5	72.1925	21.6	38.5027	28.5205	21.9141	25.9	2.29	27.7	80	76.5	1244	73.8	6.3
51	female	155	59.7	no	37.2	20.05	833	23.49	4.76	232	11.18	104	0.237406	1.69856	1.58178	48.5787	1.53557	18.0809	76.26	AVF	HD	4	57.7	1.9	15U	250	17.3	11.3	28.6	47.9062	7.4	2.67	21	36.6	61.3065	38.7	64.8241	20.6	34.5059	35.1759	24.8491	24.8	2.13	30	88.1	116.4	1205	73.9	6.2
52	male	162	55.7	yes	34.3	23.95	846	24.95	4.9	81	16.55	89	0.204593	1.92406	1.58582	62.3394	1.96553	20.4311	79.54	AVF	HD	4	54.1	3	15U	250	19.4	13	32.4	58.1688	8.4	3.13	11.8	41.3	74.1472	43.9	78.8151	23.3	41.8312	21.1849	21.2239	27.8	2.58	27.7	80.5	67.5	1318	73.8	6.3
53	female	156	59.5	no	43.1	27.67	1054	21.53	7.46	309	18.8	100	0.269606	1.5009	1.58691	43.5262	1.37142	18.2745	73.04	AVF	HD	4	58	1.1	150U	250	18	11	29	48.7395	7.8	2.77	19.9	37.2	62.521	39.6	66.5546	21.4	35.9664	33.4454	24.4494	25.7	2.37	28.8	80.7	89.6	1226	73.2	6.4
54	female	156	59.8	yes	41.4	36.08	1055	23.46	10.65	237	13.52	75	0.295177	1.46363	1.5903	51.9589	1.63362	22.3228	70.48	AVF	HD	4	57	2.8	15U	230	21.2	14.3	35.5	59.3645	9.1	3.27	11.9	45.2	75.5853	47.9	80.1003	25.7	42.9766	19.8997	24.5726	30.4	2.73	28.8	72.2	56.1	1405	74	8.1
55	male	165	54.4	no	38.5	21.48	1009	24.21	6.13	341	17.58	124	0.285382	1.45789	1.59101	48.1104	1.51195	20.7416	71.46	AVF	HD	4	53.5	1.7	15U	250	20	13	33	60.6618	8.7	3.14	9.6	42.2	77.5735	44.8	82.3529	24.1	44.3015	17.6471	19.9816	28.7	2.61	26.5	71.8	47.4	1337	73.7	6.7
56	female	153	62.3	yes	35.9	26.82	1205	24.89	9.23	453	22.67	73	0.344146	1.2582	1.5956	47.0566	1.47457	23.4394	65.59	AVF	HD	3	58.5	2.9	15U	250	22.2	15.2	37.4	60.0321	9.6	3.51	11.8	47.5	76.244	50.5	81.0594	26.9	43.1782	18.9406	26.6137	31.8	2.97	30	68.7	52.5	1462	73.9	9.2
57	male	161	57.5	no	34.8	17.82	553	15.96	5	195	9.53	118	0.280584	1.4919	1.6002	44.6079	1.39382	18.6852	71.94	AVF	HD	4	56	1.8	15U	250	18	11.9	29.9	52	7.8	2.89	16.9	38.2	66.4348	40.6	70.6087	21.5	37.3913	29.3913	22.1828	25.8	2.4	28.3	83.7	86.5	1246	73.7	6
58	female	153	63	no	37.9	31.39	863	23.49	7.59	256	21.87	115	0.241797	1.65323	1.6032	46.9517	1.46431	17.7146	75.82	AVF	HD	4	59.5	1.5	130W	250	16.9	11.5	28.4	45.0794	7.3	2.77	24.5	36.1	57.3016	38.5	61.1111	20.1	31.9048	38.8889	26.9127	24.3	2.37	29.7	82.9	131.2	1202	73.6	6.4
59	male	160	58.8	yes	40.7	24.39	792	25.52	8.66	307	24.65	94	0.355064	1.27613	1.60819	46.3234	1.44023	22.5719	64.49	AVF	HD	4	56.5	3.5	15U	250	21.3	15	36.3	61.7347	9.3	3.29	9.9	46.1	78.4014	48.9	83.1633	25.8	43.8776	16.8367	22.9688	30.6	2.79	28.7	74	60.6	1427	74.3	7.6
60	male	163	57.2	no	36	16.47	1093	24.36	4.54	371	17.37	141	0.275653	1.53162	1.611	49.1651	1.52592	19.9255	72.43	AVF	HD	4	54	2.3	15U	250	19.5	12.6	32.1	56.1189	8.5	2.93	13.7	41.1	71.8531	43.5	76.049	23.4	40.9091	23.951	21.5288	27.9	2.38	27.8	77	65.7	1309	74	6.8
61	female	155	62.5	no	36.2	14.45	854	24.94	2.28	68	16.9	108	0.157785	2.11772	1.61289	63.1081	1.95636	18.4761	84.22	AVF	HD	4	61.8	0.7	15U	250	18.3	11.5	29.8	47.68	7.8	2.78	22.1	38.1	60.96	40.4	64.64	21.8	34.88	35.36	26.0146	26.1	2.28	30.1	83.6	105.9	1243	73.6	6.8
62	female	150	66.1	no	38.7	19.67	862	25.64	4.97	233	7.35	95	0.252669	1.60128	1.61294	45.6365	1.4147	17.6696	74.73	AVF	HDF	4	63.8	1.5	15H	250	17.1	11.4	28.5	43.1165	7.4	2.66	27.5	36.4	55.0681	38.6	58.3964	20.3	30.711	41.6036	29.3778	24.5	2.18	32.4	95.8	163.5	1203	74	6.4
63	male	160	59.5	yes	37.6	24.1	877	23.29	7.32	305	23.45	109	0.303734	1.46921	1.6163	49.9532	1.54529	21.0356	69.63	AVF	HD	4	55.5	3.5	15U	250	20.4	13.6	34	57.1429	8.9	3.05	13.6	43.3	72.7731	45.9	77.1429	24.6	41.3445	22.8571	23.2422	29.2	2.56	29.8	79.5	71.2	1362	74	7.1
64	male	165	56.5	no	40	25.91	1171	21.25	6.37	331	6.19	116	0.245851	1.68589	1.61682	50.7454	1.56929	18.6167	75.41	AVF	HDF	4	55.2	2.5	15H	260	18.7	11.4	30.1	53.2743	8	2.69	15.7	38.6	68.3186	40.8	72.2124	22.4	39.646	27.7876	20.753	26.8	2.21	28.2	80.2	66.1	1252	73.6	6.3
65	male	165	56.5	no	37.2	34.16	1757	22.36	7.47	438	19.08	92	0.218677	1.82711	1.61682	56.823	1.75724	19.2352	78.13	AVF	HD	4	55.5	2.6	15U	250	19.4	11.7	31.1	55.0442	8.4	2.91	14.1	40.1	70.9735	42.4	75.0442	23.3	41.2389	24.9558	20.753	27.8	2.33	29	82.7	62.7	1285	73.5	6.3
66	male	160	59.7	no	46	21.46	812	9.33	6.37	239	4.84	90	0.296831	1.34282	1.61861	46.3274	1.43109	21.3146	70.32	AVF	HD	4	60	0.3	15U	250	21.4	13.1	34.5	57.7889	9.2	3.06	12.9	44.3	74.2044	46.8	78.392	25.9	43.3836	21.608	23.3203	30.7	2.48	30.1	77.5	52.4	1380	73.7	7.6
67	female	155	63.3	no	40.4	23.07	848	22.64	6.37	300	20.52	118	0.276116	1.58426	1.62164	47.0526	1.45077	18.3148	72.39	AVF	HD	4	60	3.1	15U	230	18.2	11.5	29.7	46.9194	7.9	2.89	22.8	38.1	60.1896	40.5	63.981	21.8	34.4392	36.019	26.3476	26.1	2.36	33.1	90.1	121.6	1244	73.5	6.6
68	female	155	63.5	no	39.7	31.83	1149	23.69	7.62	328	10.92	106	0.239397	1.72219	1.62381	54.2491	1.67042	19.3988	76.06	AVF	HD	4	61	2.7	15U	250	19.9	11.6	31.5	49.6063	8.6	2.81	20.6	40.6	63.937	42.9	67.5591	23.9	37.6378	32.4409	26.4308	28.4	2.31	32.4	86.4	85.6	1297	73.4	7.2
69	male	165	57.6	no	40.4	13.09	824	24.41	2.81	157	6.15	146	0.214668	1.81842	1.63013	54.9161	1.68441	18.5262	78.53	AVF	HDF	4	55.8	2	15H	250	18	12.2	30.2	52.4306	7.8	2.89	16.7	38.4	66.6667	40.9	71.0069	21.5	37.3264	28.9931	21.157	25.9	2.46	27	80.5	84.6	1254	73.7	6
70	male	167	56.5	no	38.3	15.68	979	26.64	4.63	351	20.75	132	0.295281	1.44879	1.63101	51.7219	1.58558	21.8883	70.47	AVF	HD	4	55	2.5	15U	270	21.7	14	35.7	63.1858	9.3	3.08	8.4	45.7	80.885	48.1	85.1327	26.3	46.5487	14.8673	20.2589	31	2.44	28.2	74.5	42.4	1408	74.2	7.4
71	male	170	54.9	no	33.1	16.92	348	19.17	4.31	119	19.02	123	0.254728	1.53062	1.63215	54.49	1.66927	21.8117	74.53	AVF	HD	4	53.3	0.6	15lC	250	21	14.6	35.6	64.8452	9.1	3.38	6.8	45.3	82.5137	48.1	87.6138	25.4	46.2659	12.3862	18.9965	30.1	2.83	25.4	67.6	44	1410	74.1	7.1
72	female	161	60.4	no	35.9	19.11	663	24.4	5.1	209	12.78	102	0.266876	1.51548	1.63401	45.9191	1.4051	18.5433	73.31	AVF	HD	4	60	1.2	15U	250	18.6	11.7	30.3	50.1656	8	2.79	19.3	38.7	64.0728	41.1	68.0464	22.2	36.755	31.9536	23.3016	26.6	2.36	29	80.9	86.5	1258	73.6	6.6
73	male	165	58.6	no	36.5	27.85	1108	25.8	7.19	341	18.43	97	0.258169	1.59903	1.6421	55.6462	1.69437	21.1924	74.18	AVF	HD	4	55.2	2.3	15U	250	21.4	13.4	34.8	59.3857	9.2	3.06	11.5	44.6	76.1092	47.1	80.3754	25.9	44.198	19.6246	21.5243	30.7	2.45	28.9	78.9	53.2	1387	73.9	7.2
74	female	160	61.9	yes	39.9	19.39	825	22.72	4.85	241	17.38	88	0.250129	1.69452	1.6437	50.8356	1.54638	18.2515	74.99	AVF	HD	4	58.5	3	15LC	230	17.9	12.1	30	48.4653	7.7	2.98	21.2	38.3	61.874	40.7	65.7512	21.3	34.4103	34.2488	24.1797	25.6	2.44	28.9	88.9	121.6	1249	73.8	6.1
75	male	168	57	yes	36	24.96	1048	24.99	6.92	320	12.97	110	0.277244	1.53733	1.64423	48.5797	1.47728	19.2187	72.28	AVF	HD	4	55.3	2.5	15U	250	19.1	12.5	31.6	55.4386	8.3	3.01	14.1	40.4	70.8772	42.9	75.2632	23	40.3509	24.7368	20.1956	27.4	2.51	26.9	79.2	70.7	1297	73.7	6.2
76	male	165	59	no	41	25.83	1384	21.47	5.76	118	8.27	136	0.222997	1.76853	1.64685	58.1845	1.76654	19.9775	77.7	AVF	HD	4	59.3	2.1	15U	250	20.8	12.1	32.9	55.7627	9.1	2.84	14.2	42.5	72.0339	44.8	75.9322	25.1	42.5424	24.0678	21.6713	29.7	2.32	29.9	84.6	58.7	1337	73.6	6.8
77	female	160	62.2	no	41.5	20.28	963	16.41	4.71	254	22.33	70	0.232249	1.69723	1.64708	53.4629	1.62296	19.1248	76.78	AVF	HD	4	61	1.6	15LC	250	19.2	12.3	31.5	50.6431	8.3	2.81	19.6	40.3	64.791	42.6	68.4887	23	36.9775	31.5113	24.2969	27.4	2.33	29.4	81.1	87.3	1291	73.9	7.1
78	female	158	63.8	no	34	24.21	863	23.51	6.4	244	12.91	135	0.264354	1.6	1.64984	53.9201	1.6341	20.4262	73.56	AVF	HD	4	61.4	2.8	15U	250	20.5	13.2	33.7	52.8213	8.8	3.15	18.1	43.2	67.7116	45.7	71.6301	24.7	38.7147	28.3699	25.5568	29.4	2.54	31	81	77.9	1357	73.8	7.6
79	male	168	57.8	no	38.5	24.21	585	21.31	6.24	177	4.7	120	0.257745	1.53343	1.654	57.9635	1.75222	22.8537	74.23	AVF	HDF	4	57.2	1	16H	250	22.6	15.2	37.8	65.3979	9.8	3.92	6.3	48.2	83.391	51.5	89.1003	27.5	47.5779	10.8997	20.479	32.4	3.33	27.3	67.8	37.9	1482	73.4	7.3
80	male	168	58	yes	41.2	24.61	963	23.97	8.1	333	9.12	84	0.329134	1.41535	1.65643	41.7527	1.26032	17.8094	67.09	AVF	HDF	4	72.3	3.8	15H	250	17.1	12.4	29.5	50.8621	7.4	2.78	18.3	37.4	64.4828	39.7	68.4483	20.3	35	31.5517	20.5499	24.5	2.27	27.2	98.2	125.5	1227	74.4	5.2
81	male	168	58.3	no	33.9	17.9	1035	23.03	5.19	328	21.65	109	0.289944	1.38332	1.66006	48.1395	1.44993	20.9631	71.01	AVF	HD	4	55.7	0.6	15U	250	20.7	14.1	34.8	59.6913	8.9	3.16	11.4	44.3	75.9863	46.9	80.446	25	42.8816	19.554	20.6562	29.7	2.62	26.9	72.8	29.1	1384	74.1	7.2
82	male	167	59.1	yes	38	20.37	896	25.04	7.12	352	20.97	111	0.349534	1.26243	1.6625	46.8361	1.40861	22.3159	65.05	AVF	HD	4	57	2.8	15U	250	22.1	15	37.1	62.775	9.6	3.4	9	47.3	80.0338	50.1	84.7716	26.9	45.5161	15.2284	21.1912	31.7	2.83	28.2	75.2	53	1452	74.1	7.3
83	male	167	59.4	no	42.3	28.96	1132	22.28	6.45	105	10.83	110	0.222721	1.76948	1.66608	64.0553	1.92234	21.7277	77.73	AVF	HD	4	55.7	2.3	15U	250	22.1	14.1	36.2	60.9428	9.5	3.39	10.3	46.4	78.1145	49.1	82.6599	26.9	45.2862	17.3401	21.2987	31.7	2.73	28.2	74.7	47.4	1430	73.7	7.4
84	female	164	61.3	no	42.4	29.45	1393	22.26	8.12	428	15.47	101	0.275722	1.57214	1.66648	52.3521	1.57074	19.9823	72.43	AVF	HD	4	58	3.2	15LC	250	20.4	12.9	33.3	54.323	8.9	3.04	16.1	42.7	69.6574	45.2	73.7357	24.6	40.1305	26.2643	22.7915	29.2	2.51	29.1	80.4	71	1346	73.7	7
85	female	158	65.4	no	42.5	28.41	1083	20.46	7.19	335	18.36	125	0.25308	1.58709	1.6673	48.8823	1.46591	18.473	74.69	AVF	HD	4	64	1.4	15LC	250	18.7	12.1	30.8	47.0948	8	2.8	23.8	39.3	60.0917	41.6	63.6086	22.4	34.2508	36.3914	26.1977	26.8	2.28	30.9	90.9	127.9	1269	73.9	6.7
86	female	157	66.5	no	37.5	27.25	869	25.82	6.83	260	13.67	121	0.250642	1.5945	1.67145	47.9944	1.43571	18.0083	74.94	AVF	HD	4	65	1.3	15U	250	18.3	11.8	30.1	45.2632	7.9	3.2	25.3	38.6	58.0451	41.2	61.9549	21.9	32.9323	38.0451	26.9788	26.2	2.63	31.3	91.1	138.4	1259	73.2	6.2
87	female	158	65.9	no	37.7	45.34	1428	21.79	14.13	503	21.79	104	0.311645	1.45029	1.6727	44.8141	1.33957	18.4731	68.84	AVF	HD	4	63	3.4	15U	250	18.9	12	30.9	46.8892	8.1	2.8	24.1	39.5	59.9393	41.8	63.4294	22.6	34.2944	36.5706	26.398	27	2.26	31.2	89.4	124.1	1273	73.9	6.9
88	male	168	59.4	yes	39.6	25.74	591	22.47	6.89	195	18.07	107	0.267677	1.56909	1.6733	49.1126	1.46753	18.7055	73.23	AVF	HD	4	58.1	2.3	15U	250	18.9	12.4	31.3	52.6936	8.2	2.81	17.1	40	67.3401	42.3	71.2121	22.6	38.0471	28.7879	21.0459	27	2.35	27.5	83	84.8	1284	74	6.3
89	male	163	62.8	no	36.2	16.32	1083	22.87	4.54	353	12.87	128	0.278186	1.5142	1.67624	53.754	1.60341	21.1784	72.18	AVF	HD	4	60	2.4	15U	250	21.8	13.7	35.5	56.5287	9.4	3.07	14.8	45.6	72.6115	48	76.4331	26.5	42.1975	23.5669	23.6366	31.3	2.43	30.6	81.7	66	1406	74.1	7.7
90	male	176	55.3	no	36.3	23.89	870	18.55	7.16	293	11.23	103	0.299707	1.44237	1.67889	52.6466	1.5679	21.7406	70.03	AVF	HD	4	55.5	2.8	15U	250	22.5	14	36.5	66.0036	9.7	3.19	5.9	46.9	84.8101	49.4	89.3309	27.4	49.5479	10.6691	17.8525	32.3	2.54	26.2	69.9	22.6	1437	73.9	7.3
91	male	160	65.1	yes	42.9	15	717	24.52	6.63	333	24.74	143	0.442	0.92125	1.67929	33.5335	0.998444	21.6759	55.8	AVF	HD	4	62.8	0.8	15LC	230	22.1	14.3	36.4	55.914	9.5	3.39	15.8	46.5	71.4286	49.3	75.7296	26.8	41.1674	24.2704	25.4297	31.6	2.83	29.8	80.5	72	1435	73.7	7.7
92	male	160	65.3	no	37.9	25.37	998	23.25	6.89	305	20.69	85	0.271581	1.55159	1.68148	50.8921	1.51331	19.5066	72.84	AVF	HD	4	64	2.4	15U	250	19.7	13.1	32.8	50.2297	8.5	3.03	21	41.8	64.0123	44.3	67.8407	23.7	36.294	32.1593	25.5078	28.3	2.5	30.6	92	111.7	1328	73.9	6.7
93	female	161	64.7	no	39.8	22.83	1019	22.53	6.58	330	15.72	109	0.288217	1.47229	1.68248	54.7693	1.62764	22.1102	71.18	AVF	HD	4	61	2.5	15U	250	22.4	14.8	37.2	57.4961	9.7	3.4	14.4	47.5	73.4158	50.3	77.7434	27.2	42.0402	22.2566	24.9605	32	2.83	30.6	84.7	76.2	1456	73.9	7.6
94	male	162	64.4	no	37	19.12	731	19.14	6.78	302	10.19	129	0.354603	1.13619	1.68671	42.1527	1.24955	21.9954	64.54	AVF	HD	3.7	63.8	0.3	15U	230	22.9	14.2	37.1	57.6087	9.9	3.41	14	47.6	73.913	50.4	78.2609	27.8	43.1677	21.7391	24.5389	32.8	2.78	30.8	80.8	61.8	1458	73.6	7.8
95	male	160	66	yes	38.4	25.06	938	22.37	5.27	89	11.17	103	0.210295	1.87559	1.68912	66.7711	1.97651	21.0761	78.97	AVF	HD	4	63.4	3	15U	250	21.7	13.9	35.6	53.9394	9.3	3.07	18	45.5	68.9394	48	72.7273	26.3	39.8485	27.2727	25.7812	31.1	2.51	32.2	88.4	85.4	1407	74.1	7.6
96	male	170	59.6	yes	41.3	13.42	830	23.32	4.44	312	15.51	128	0.330849	1.29514	1.69014	46.366	1.37167	21.1817	66.92	AVF	HD	4	59	2	15U	250	21.5	14.3	35.8	60.0671	9.3	3.28	11.2	45.7	76.6779	48.4	81.2081	26.1	43.7919	18.7919	20.6228	30.9	2.69	27.2	75.1	57.2	1415	74	7.2
97	male	170	59.8	yes	34.9	20.04	845	20.32	6.24	308	23.01	117	0.311377	1.38952	1.69254	50.5786	1.49416	21.5061	68.86	AVF	HD	4	59	2.6	15LC	250	22.5	13.9	36.4	60.8696	9.7	3.19	10.5	46.8	78.2609	49.3	82.4415	27.4	45.8194	17.5585	20.692	32.3	2.54	28.9	80.2	47.8	1434	73.9	7.2
98	male	165	63	yes	40	25.39	1006	22.19	5.53	106	21.29	123	0.217802	1.78146	1.69341	64.4887	1.90411	21.377	78.22	AVF	HD	4	60.3	2	15LC	260	22.5	13.7	36.2	57.4603	9.8	3.19	13.8	46.6	73.9683	49.2	78.0952	27.4	43.4921	21.9048	23.1405	32.2	2.64	29.9	80	57.5	1433	73.7	7.6
99	male	170	60	no	42.1	24	1157	24.31	7.89	445	19.73	122	0.32875	1.34789	1.69495	50.8153	1.49902	22.2426	67.13	AVF	HD	4	57	3.2	15U	250	22.9	14.8	37.7	62.8333	9.9	3.31	9.1	48.2	80.3333	50.9	84.8333	27.8	46.3333	15.1667	20.7612	32.8	2.65	28.3	75.8	46.4	1469	74.2	7.6
100	female	163	64.5	yes	37.4	40.83	1221	21	10.89	388	15.48	94	0.266716	1.62777	1.69537	50.7864	1.49779	18.403	73.33	AVF	HD	4	64.5	3.3	15U	250	19.1	12.1	31.2	48.3721	8.3	3.01	22	40	62.0155	42.5	65.8915	22.9	35.5039	34.1085	24.2764	27.4	2.55	29.3	86.1	108	1288	73.4	6.4
101	female	162	65.4	no	37.4	32.94	1395	25.36	8.73	435	17.03	120	0.265027	1.57546	1.6978	51.5174	1.51719	19.2603	73.5	AVF	HD	4	63.3	2.3	15U	250	20.1	12.6	32.7	50	8.7	3.14	20.9	41.9	64.0673	44.5	68.0428	24.2	37.0031	31.9572	24.92	28.7	2.59	30.4	86.5	97	1331	73.5	6.9
102	male	170	60.5	yes	36.8	13.06	818	26.66	1.75	51	21.72	80	0.133997	2.33559	1.70094	85.9496	2.52654	21.6352	86.6	AVF	HD	4	58.3	1	15U	250	22.2	14.6	36.8	60.8264	9.6	3.29	10.8	47	77.686	49.7	82.1488	26.9	44.4628	17.8512	20.9343	31.8	2.72	28.5	79.8	59.1	1443	74	7.1
103	female	158	68.7	no	42.2	26.9	804	19.18	6.35	210	22.84	112	0.236059	1.65691	1.70255	51.3644	1.50846	18.208	76.39	AVF	HD	4	67.5	1.2	15LC	230	18.6	12.4	31	45.1237	8.1	2.81	26.8	39.6	57.6419	41.9	60.9898	22.3	32.46	39.0102	27.5196	26.7	2.35	31.5	97.5	156.4	1276	74	6.5
104	male	168	62	no	39.7	15.31	1112	22.86	5.11	412	22.75	112	0.333769	1.27943	1.70405	49.002	1.43781	22.4759	66.62	AVF	HD	4	59.5	2	15LC	250	23.6	14.7	38.3	61.7742	10.3	3.32	10.1	49.1	79.1935	51.9	83.7097	28.8	46.4516	16.2903	21.9671	33.8	2.77	29.3	79.4	47.3	1492	73.8	7.6
105	male	160	67.7	no	33.5	23.2	742	23.78	9.08	316	20.61	99	0.391379	1.07626	1.70747	41.2206	1.20706	22.4308	60.86	AVF	HD	4	65.4	1.4	15U	250	22.3	16	38.3	56.5731	9.7	3.31	16.4	48.6	71.7873	51.3	75.7755	27	39.8818	24.2245	26.4453	31.9	2.73	29.2	75	77.4	1478	74.7	9.1
106	male	170	61.8	no	40.3	44.56	1217	22.38	13.51	416	20.39	108	0.303187	1.42009	1.71637	51.8331	1.50996	21.2658	69.68	AVF	HD	4	57.8	2.6	15U	250	22.3	14.2	36.5	59.0615	9.6	3.5	12.2	46.7	75.5663	49.6	80.2589	27.1	43.8511	19.7411	21.3841	31.9	2.92	27.9	75.4	55.3	1442	73.5	7.2
107	male	173	60.1	no	29.7	17.49	600	22.97	4.8	207	10.39	123	0.274443	1.44693	1.7178	48.4722	1.41088	19.5017	72.56	AVF	HD	4	60	0.6	15U	250	19.7	13.8	33.5	55.7404	8.6	3.04	15	42.6	70.8819	45.1	75.0416	23.7	39.4343	24.9584	20.0809	28.2	2.52	27.3	84.1	88.4	1344	74.3	6.3
108	male	169	62.7	yes	41.8	19.94	860	21.07	6.24	284	25.52	72	0.312939	1.37855	1.71958	54.5904	1.58732	23.0289	68.71	AVF	HD	4	62	2.7	15LC	250	23.4	16.2	39.6	63.1579	10.1	3.34	9.7	50.3	80.2233	53	84.5295	28.5	45.4545	15.4705	21.953	33.5	2.71	27.5	69.5	50.2	1515	74.6	8.6
109	male	170	62.1	no	38.7	12.72	759	25.59	1.77	62	11.76	110	0.139151	2.31562	1.71991	81.7413	2.37633	20.5243	86.08	AVF	HD	4	61.5	1.5	15U	250	21.3	14	35.3	56.8438	9.2	3.07	14.5	45.1	72.6248	47.6	76.6506	25.8	41.5459	23.3494	21.4879	30.6	2.52	28.4	79.6	69.5	1398	74.1	7.2
110	male	175	59.2	no	46	27.33	831	20.91	8.55	282	11.79	124	0.312843	1.28203	1.7211	50.8967	1.47861	23.0667	68.72	AVF	HD	4	59	0.3	15U	250	25	14.7	39.7	67.0608	10.9	3.75	4.9	51.2	86.4865	54.3	91.723	30.6	51.6892	8.27703	19.3306	35.8	3.09	27.1	71.2	13	1542	73.2	7.5
111	male	168	63.5	no	41.2	19.87	889	24.23	6.34	347	21.64	132	0.319074	1.34256	1.72145	49.5405	1.43892	21.4354	68.09	AVF	HD	4	61.5	2.2	15U	250	22.1	14.8	36.9	58.1102	9.6	4.01	13	47.1	74.1732	50.5	79.5276	26.9	42.3622	20.4724	22.4986	31.7	3.42	29	78.4	69.9	1460	73.1	6.8
112	male	165	66.1	no	39.8	26.84	1261	21.8	9.95	490	18.37	96	0.370715	1.20587	1.72833	50.8878	1.47216	24.4166	62.93	AVF	HD	4	63	3.5	15U	250	25.7	16.5	42.2	63.8427	11.1	3.68	9.1	54	81.6944	57	86.233	31.5	47.6551	13.767	24.2792	36.8	3.02	30.2	73.4	41.2	1602	74	9.1
113	male	173	61.1	yes	37.9	15.3	617	19.57	4.77	229	20.29	98	0.311765	1.40317	1.72989	52.0578	1.50466	21.4465	68.82	AVF	HD	4	57.5	3	150U	250	22	15.1	37.1	60.7201	9.5	3.19	11.3	47.2	77.2504	49.8	81.5057	26.7	43.6989	18.4943	20.415	31.5	2.64	27.5	75.1	61.2	1446	74.4	7.4
114	male	165	66.3	no	42.7	26	870	16.87	8.47	309	21.36	113	0.325769	1.31234	1.73056	49.6066	1.43326	21.8427	67.42	AVF	HD	4	62.5	2.1	15LC	250	23.1	14.7	37.8	57.0136	10	3.21	15.3	48.3	72.8507	51	76.9231	28.1	42.3831	23.0769	24.3526	33.1	2.68	30.8	86.4	73.4	1473	74	7.7
115	male	169	64.6	no	38	20.11	1038	24.88	6.92	371	17.46	94	0.344107	1.20692	1.74154	52.3804	1.50385	24.9205	65.59	AVF	HD	4	62.2	1.2	15U	250	26.5	16.9	43.4	67.1827	11.4	3.6	6.2	55.5	85.9133	58.4	90.4025	32.5	50.3096	9.59752	22.6183	37.9	2.9	32.5	76.5	28.7	1632	74.3	8.7
116	male	160	71.4	no	44.1	29.24	1371	25.28	10.26	494	21.6	98	0.350889	1.25754	1.74653	50.1758	1.43645	22.8454	64.91	AVF	HD	4	68.7	3	15LC	250	24.6	15.3	39.9	55.8824	10.5	3.35	17.6	51.2	71.7087	53.8	75.3501	30	42.0168	24.6499	27.8906	35.2	2.64	33.9	87.9	76.5	1532	74.1	8.9
117	male	160	71.6	yes	35	17.3	810	24.2	3.21	86	5.43	100	0.185549	1.89933	1.7486	68.3759	1.95516	20.5879	81.45	AVF	HDF	4	71.3	0.5	15H	230	21.9	14.1	36	50.2793	9.5	3.08	23	46.1	64.3855	48.6	67.8771	26.6	37.1508	32.1229	27.9688	31.4	2.52	34.2	99.5	119.5	1420	74.1	7.5
118	male	168	66.1	no	41.9	17.3	756	20.44	5.66	261	10.94	112	0.327168	1.30463	1.75106	48.5323	1.3858	21.2443	67.28	AVF	HD	4	64	2	15U	250	22.7	14.5	37.2	56.2784	9.8	3.5	15.6	47.6	72.0121	50.5	76.3994	27.6	41.7549	23.6006	23.4198	32.5	2.89	29.5	81.6	72	1460	73.7	7.5
119	male	168	66.1	yes	39.1	20.22	952	20.14	4.68	157	6.68	118	0.231454	1.75442	1.75106	64.9137	1.85355	21.1301	76.85	AVF	HDF	4	64.5	3	15H	250	22.5	14.5	37	55.9758	9.7	3.2	16.2	47.3	71.5582	49.9	75.4917	27.3	41.3011	24.5083	23.4198	32.2	2.6	31.4	89.6	84.6	1449	74.2	7.4
120	male	163	69.7	yes	42.9	20.67	806	20.72	7.96	343	22.52	110	0.385099	1.1092	1.75217	42.7044	1.21861	21.9728	61.49	AVF	HD	4	68.3	1.8	15LC	250	23.5	15	38.5	55.2367	10.2	3.52	17.5	49.3	70.7317	52.2	74.8924	28.6	41.033	25.1076	26.2336	33.7	2.94	31.7	87.4	82.1	1498	73.7	7.9
121	male	170	64.9	yes	37.1	8.62	684	24.63	2.78	262	9.23	110	0.322506	1.35253	1.75245	55.0481	1.5706	23.2246	67.75	AVF	HDF	4	62.5	3	15H	250	23.7	17	40.7	62.7119	10.2	3.35	10.6	51.5	79.3529	54.3	83.6672	28.9	44.53	16.3328	22.4567	33.9	2.78	28.9	78.7	67.9	1544	74.9	8.1
122	male	165	68.6	yes	40.1	19.29	1101	23.74	6.6	488	19.94	118	0.342146	1.31409	1.75582	50.8555	1.4482	22.041	65.79	AVF	HD	4	66.5	3.6	150U	250	23.6	15.1	38.7	56.414	10.3	3.43	16.2	49.6	72.3032	52.4	76.3848	28.8	41.9825	23.6152	25.1974	33.8	2.83	31.2	84	74.8	1502	73.9	8.1
123	male	175	62.5	no	41.4	23.58	1014	26.38	7.88	399	18.42	114	0.334182	1.31491	1.76124	50.2294	1.42597	21.6893	66.58	AVF	HD	4	62	2.9	15U	250	23	15.2	38.2	61.12	9.9	3.41	11	48.8	78.08	51.5	82.4	28	44.8	17.6	20.4082	32.9	2.73	28.5	77.4	57.3	1481	74.2	7.4
124	male	177	61.4	no	40.8	28.35	1095	20.38	8.17	369	13.63	109	0.288183	1.45916	1.76246	54.2808	1.53992	21.1069	71.18	AVF	HD	4	60	2.2	15LC	270	23	14.2	37.2	60.5863	10	3.21	11	47.8	77.8502	50.4	82.0847	28	45.6026	17.9153	19.5985	32.9	2.59	28.6	83.1	52.4	1458	73.9	7
125	male	174	63.4	no	37	39.29	1598	26.65	13.57	647	15.65	125	0.345381	1.21503	1.76463	51.1529	1.4494	23.8578	65.46	AVF	HD	4	61.8	1.5	15U	250	26	16.1	42.1	66.4038	11.3	3.78	6.2	54.1	85.3312	57.2	90.2208	31.8	50.1577	9.77918	20.9407	37.2	3.11	28.5	72.9	26.9	1605	73.7	8.1
126	male	167	68.1	no	29	20.19	460	21.57	4.4	132	19.64	112	0.21793	1.7666	1.76573	52.2913	1.48073	16.7636	78.21	AVF	HD	4	67	1.4	15U	250	17.7	11.9	29.6	43.4655	7.7	2.98	27.8	37.8	55.5066	40.3	59.1777	21.1	30.9838	40.8223	24.4182	25.4	2.53	30.7	100	175.2	1241	73.5	5.7
127	male	170	66.6	no	42	27.39	1342	23.14	6.44	145	14.62	112	0.235122	1.68472	1.77181	64.8617	1.83038	21.7291	76.49	AVF	HD	4	65.2	2	15U	250	23.7	14.8	38.5	57.8078	10.3	3.53	14.3	49.4	74.1742	52.3	78.5285	28.9	43.3934	21.4715	23.045	33.9	2.89	30.5	78.9	62	1499	73.7	7.7
128	male	172	66.4	no	43	28.5	1201	23.02	6.17	89	19.73	111	0.216491	1.81663	1.78462	76.8433	2.15293	23.7025	78.35	AVF	HD	4	63.5	3	15LC	250	25.6	16.7	42.3	63.7048	11.1	3.88	9.1	54.1	81.4759	57.3	86.2952	31.4	47.2892	13.7048	22.4446	36.6	3.2	29.8	73.2	44.8	1607	73.9	8.5
129	male	170	68.3	yes	40.3	17.78	992	20.93	3.19	72	10.87	86	0.179415	1.97829	1.7909	74.7792	2.08776	21.1067	82.06	AVF	HDF	4	65.1	1.3	15H	250	22.9	14.9	37.8	55.3441	9.9	3.62	17	48.3	70.7174	51.3	75.1098	27.8	40.7028	24.8902	23.6332	32.8	2.95	30.5	87.4	86.2	1478	73.8	7.3
130	male	175	65.1	no	42.2	29.11	939	23.11	9.77	353	25.22	114	0.335623	1.31475	1.79201	53.2472	1.48568	22.6003	66.44	AVF	HD	4	61.5	3.2	15U	250	23.8	16.7	40.5	62.212	10.2	4.16	10.2	51.4	78.9555	54.9	84.3318	29	44.5469	15.6682	21.2571	34	3.5	26.2	68.7	55.4	1556	73.7	7.9
131	male	168	69.8	no	45	26.13	1365	20.56	8.72	505	9.6	110	0.333716	1.34641	1.79207	49.5479	1.38242	20.535	66.63	AVF	HDF	4	66.8	3.5	15H	250	23.2	13.6	36.8	52.7221	10	3.31	19.7	47.5	68.0516	50.1	71.7765	28.2	40.4011	28.2235	24.7307	33.2	2.64	32.4	90.4	81	1451	73.5	7.6
132	male	172	68	yes	37.6	29.28	846	20.83	8.03	259	5.96	102	0.274249	1.52256	1.80277	60.75	1.68491	22.1326	72.58	AVF	HDF	4	66	2.5	15H	250	23.9	16	39.9	58.6765	10.3	3.65	14.1	50.9	74.8529	53.9	79.2647	29.2	42.9412	20.7353	22.9854	34.2	2.96	29.4	81.8	73.5	1533	74.1	7.7
133	male	166	72.5	no	40.1	16.9	659	18.81	5.93	272	12.09	141	0.350888	1.22898	1.80546	45.718	1.2661	20.6041	64.91	AVF	HD	4	70.3	2.1	15U	250	22.3	14.9	37.2	51.3103	9.6	3.51	22.2	47.4	65.3793	50.3	69.3793	27.1	37.3793	30.6207	26.3101	32	2.88	30.4	87.5	101.4	1457	73.9	7.7
134	male	173	67.9	yes	45.8	29.21	905	18.04	9.4	314	12.68	124	0.321808	1.30076	1.80923	49.5591	1.36962	21.0587	67.82	AVF	HD	4	64.5	1.5	15U	250	23.2	14.9	38.1	56.1119	10.1	3.42	16.3	48.8	71.8704	51.6	75.9941	28.3	41.6789	24.0059	22.687	33.3	2.85	30.4	85.9	78.9	1485	73.8	7.3
135	female	160	77.8	yes	36.5	17.32	627	20.94	3.99	169	7.54	89	0.23037	1.70153	1.81142	53.4282	1.47476	17.3344	76.96	AVF	HDF	4	76.4	1.5	R400	250	18.8	12.6	31.4	40.3599	8.1	3.11	35.2	39.9	51.2853	42.6	54.7558	22.5	28.9203	45.2442	30.3906	26.9	2.66	32.8	103.2	201.2	1291	73.5	6.5
136	male	172	69.6	no	43.6	19.57	1328	14.67	3.99	105	11.27	98	0.203883	1.80492	1.82068	74.1821	2.03721	22.574	79.61	AVF	HD	4	67.5	1	13G	250	25.1	16	41.1	59.0517	10.8	3.97	13.7	52.6	75.5747	55.9	80.3161	30.7	44.1092	19.6839	23.5262	35.9	3.29	29.6	79.5	63.5	1577	73.5	7.9
137	male	163	76.3	no	38.6	31.16	1357	23.76	10.79	541	17.25	127	0.346277	1.28621	1.82085	52.0915	1.43041	22.2423	65.37	AVF	HD	4	72.7	3.4	15U	250	25.2	15.3	40.5	53.0799	10.8	3.66	21.3	52	68.152	55	72.0839	30.8	40.367	27.9161	28.7177	36.1	2.96	33.2	90.9	86.4	1558	73.6	8.7
138	male	175	68	yes	42.7	27.21	1043	22.14	9.55	408	18.56	116	0.350974	1.21886	1.82551	51.1923	1.40213	23.0072	64.9	AVF	HD	4	66	2.1	15U	250	25.5	16.5	42	61.7647	11	3.78	11.2	53.7	78.9706	56.8	83.5294	31.3	46.0294	16.4706	22.2041	36.6	3.08	29.5	79	55.3	1597	74	8
139	male	169	72.2	yes	38.7	23.11	1227	21.39	7.89	438	25.97	104	0.341411	1.23436	1.82584	52.8308	1.44675	23.4413	65.86	AVF	HD	4	69.5	1.7	15U	250	25.8	17	42.8	59.2798	11.1	3.79	14.5	54.6	75.6233	57.7	79.9169	31.7	43.9058	20.0831	25.2792	37	3.09	31	79.5	66.7	1616	74.1	8.9
140	male	173	69.4	no	37.3	26.13	923	21.25	8.2	328	23.66	102	0.313816	1.35135	1.82611	53.3783	1.46153	21.6307	68.62	AVF	HD	4	67.5	2.1	15LC	250	24.6	14.9	39.5	56.9164	10.7	3.85	15.4	50.8	73.1988	54	77.8098	30.1	43.3718	22.1902	23.1882	35.3	3.15	30	84	66	1536	73.2	7.5
141	male	169	72.3	yes	37.8	18.96	668	20.22	8.46	325	12.13	115	0.446203	0.897103	1.82691	38.3063	1.04839	23.3728	55.38	AVF	HD	4	70.5	0.5	15U	200	25.7	17	42.7	59.0595	11.1	4.1	14.4	54.5	75.3804	57.9	80.083	31.5	43.5685	19.917	25.3142	36.8	3.44	29.8	75.3	62.8	1621	73.7	8.9
142	male	175	68.2	no	41.4	25.07	1069	24.12	7.7	321	5.37	107	0.30714	1.31053	1.82779	52.5524	1.43759	21.939	69.29	AVF	HDF	4	65.8	0.5	R400	250	24.1	16	40.1	58.7977	10.5	3.54	14.1	51.2	75.0733	54.1	79.3255	29.5	43.2551	20.6745	22.2694	34.5	2.87	29.8	80.7	70.6	1538	74.2	7.9
143	male	163	77.1	yes	37.3	16.13	1102	18.22	5.49	461	15.21	128	0.34036	1.27654	1.82894	49.2745	1.34707	21.1051	65.96	AVF	HD	4	72.5	2.5	15LC	250	23.2	15.4	38.6	50.0649	10	3.53	25	49.2	63.8132	52.1	67.5746	28.2	36.5759	32.4254	29.0188	33.2	2.92	32	89.8	114.1	1496	74	8.4
144	male	180	65.3	yes	36.6	15.37	872	28.99	4.38	281	20.4	99	0.284971	1.48252	1.83137	63.4518	1.73236	23.3704	71.5	AVF	HD	4	63.3	2.8	15U	250	25.5	17.3	42.8	65.5436	10.9	3.89	7.7	54.4	83.3078	57.6	88.2083	31.2	47.7795	11.7917	20.1543	36.5	3.16	27.8	71.1	43	1614	74.2	8.1
145	male	170	72	no	38.6	38.72	1454	22.21	13.58	565	20.06	78	0.350723	1.26151	1.8315	57.0201	1.55665	24.6792	64.93	AVF	HD	4	68	3.5	15LC	250	28.5	16.7	45.2	62.7778	12.4	4.04	10.4	58.2	80.8333	61.6	85.5556	35.2	48.8889	14.4444	24.9135	40.8	3.36	33.1	80.2	40.1	1701	73.4	8.8
146	female	170	72.3	yes	40.9	30.71	1004	24.02	10.32	355	20.28	142	0.336047	1.30609	1.83474	47.4112	1.29204	19.7848	66.4	AVF	HD	4	67.2	2.7	15U	220	21.7	14.6	36.3	50.2075	9.4	3.49	23.1	46.3	64.0387	49.2	68.0498	26.3	36.3762	31.9502	25.0173	31.1	2.94	30.4	91.3	118.3	1432	73.8	7.1
147	male	165	76.1	no	34	18.31	546	21.68	5.78	218	20.74	120	0.315674	1.31242	1.83498	47.7722	1.30171	19.8368	68.43	AVF	HD	4	75	1.2	15LC	250	21.7	14.7	36.4	47.8318	9.3	3.19	27.2	46.4	60.9724	48.9	64.2576	26.3	34.5598	35.7424	27.9522	31.1	2.52	33.1	104.5	156.5	1425	74.4	7.4
148	male	172	71.6	yes	34.3	19.91	563	23.57	6.27	225	14.7	128	0.314917	1.32359	1.84273	51.8846	1.40782	21.2727	68.51	AVF	HD	4	68.5	1.5	15U	250	23.5	15.7	39.2	54.7486	10.2	3.53	18.7	50	69.8324	52.9	73.8827	28.7	40.0838	26.1173	24.2023	33.7	2.89	29.7	86.1	90.4	1513	74.1	7.8
149	male	168	74.8	yes	38.1	12.63	842	23.15	4.64	369	20.63	118	0.367379	1.16676	1.84554	46.9038	1.27073	21.7822	63.26	AVF	HD	4	71	2	15LC	250	24.4	15.8	40.2	53.7433	10.6	3.35	20.7	51.3	68.5829	54.1	72.3262	29.8	39.8396	27.6738	26.5023	35	2.77	31.9	93.4	97.8	1539	74.2	8.2
150	male	169	74.2	yes	43.5	31.2	1225	24.01	7.61	162	21.75	122	0.24391	1.63235	1.84717	73.4557	1.98833	24.3616	75.61	AVF	HD	4	71	2.1	15U	250	27.5	17.5	45	60.6469	11.9	3.83	13.5	57.5	77.4933	60.7	81.8059	33.9	45.6873	18.1941	25.9795	39.4	3.15	32	80.5	59.2	1682	74.1	9.4
151	male	165	77.5	no	38.4	27.31	798	20.9	6.38	207	15.4	118	0.233614	1.68169	1.84925	54.9912	1.48685	17.6829	76.64	AVF	HD	4	102.7	1.5	15U	250	19.4	13.3	32.7	42.1935	8.4	2.72	60.7	41.6	53.6774	43.8	56.5161	23.2	29.9355	78.3226	28.4665	27.7	2.21	51.6	167	386.9	1316	74.7	6.2
152	male	175	70.8	no	32.7	24.82	974	25.03	7.88	394	21.78	107	0.317486	1.39121	1.85709	56.2049	1.51325	21.7545	68.25	AVF	HD	4	67	3.5	15LC	250	24.2	16.2	40.4	57.0621	10.4	3.55	16.4	51.5	72.7401	54.4	76.8362	29.6	41.8079	23.1638	23.1184	34.7	2.94	29.9	87.9	86	1546	74.2	7.6
153	male	178	68.8	no	40.1	19.62	495	13.12	6.65	177	6.84	93	0.33894	1.26121	1.85736	53.6015	1.44295	22.8819	66.11	AVF	HD	4	66	2.2	15U	250	25.7	16.8	42.5	61.7733	11.1	3.89	11.3	54.3	78.9244	57.5	83.5756	31.6	45.9302	16.4244	21.7144	36.9	3.18	29.8	81.8	59.3	1611	73.9	7.8
154	male	170	74.8	no	40.4	25.3	1046	22.24	7.84	403	22.78	112	0.309881	1.4489	1.86144	55.2033	1.48281	20.468	69.01	AVF	HD	4	70	4	15LC	250	23.2	14.9	38.1	50.9358	10	3.22	23.5	48.7	65.107	51.3	68.5829	28.3	37.8342	31.4171	25.8824	33.2	2.63	31.7	97.7	115.8	1479	74.1	7.7
155	male	172	73.7	no	40.2	21.44	1193	23.12	7.58	498	23.5	106	0.353545	1.25916	1.86551	53.7662	1.44106	22.8892	64.65	AVF	HD	4	70.5	3.5	15LC	260	26.6	16.1	42.7	57.9376	11.5	3.9	15.6	55	74.6269	58.1	78.8331	32.6	44.2334	21.1669	24.9121	38	3.13	32.6	92.7	74.8	1624	73.6	8.1
156	male	175	71.9	no	42.9	19.95	1211	24.32	6.57	450	21.49	119	0.329323	1.3428	1.8693	55.0549	1.47261	21.9334	67.07	AVF	HD	4	69	3.4	15U	250	24.8	16.2	41	57.0236	10.7	3.66	16.5	52.4	72.879	55.4	77.0515	30.4	42.2809	22.9485	23.4776	35.6	3.02	30.7	90.5	85.7	1567	74	7.7
157	male	183	66.9	yes	40.7	34.35	1279	24.1	11.68	507	16.61	113	0.340029	1.28366	1.87262	56.0957	1.49779	23.3363	66	AVF	HD	4	64	3	15U	250	26	17.7	43.7	65.3214	11.2	3.8	8.2	55.7	83.2586	58.7	87.7429	31.9	47.6831	12.2571	19.9767	37.2	3.04	29.1	78.8	49.5	1637	74.5	7.9
158	male	170	76.8	no	38.3	20.4	978	21.73	7.22	409	21.73	132	0.353922	1.19673	1.88244	48.8264	1.29689	21.674	64.61	AVF	HD	4	75.5	1.7	15LC	250	24.9	15.9	40.8	53.125	10.7	3.66	21.6	52.2	67.9688	55.2	71.875	30.5	39.7135	28.125	26.5744	35.7	2.96	32.4	95.5	102.3	1562	73.9	8
159	male	176	72.7	no	24.4	22.24	912	23.13	6.99	330	18.83	108	0.314299	1.34057	1.88588	59.2532	1.57096	23.4373	68.57	AVF	HD	4	70.3	2.1	15LC	250	26.5	17.7	44.2	60.7978	11.4	4.22	12.9	56.3	77.4415	59.8	82.2558	32.5	44.7043	17.7442	23.4698	37.9	3.48	30.3	77.8	64.3	1662	73.8	8.5
160	male	171	77.4	no	42.3	21.8	876	16.18	8.87	382	11.05	114	0.406881	1.07471	1.89672	45.5676	1.20122	22.3544	59.31	AVF	HD	4	74	2.8	15U	230	26	16.4	42.4	54.7804	11.2	3.79	20	54.3	70.155	57.4	74.1602	31.9	41.2145	25.8398	26.4697	37.2	3.09	33.4	91.3	91.7	1609	73.9	8.4
161	male	175	75.3	no	39.5	9.79	316	8.05	4.07	146	6.5	130	0.41573	1.09018	1.90637	46.1145	1.20948	22.1888	58.43	AVF	HD	4	73	4	150U	250	26.1	16.2	42.3	56.1753	11.3	3.89	17.8	54.2	71.9788	57.5	76.3612	32.1	42.6295	23.6388	24.5878	37.4	3.26	32	91.4	83.2	1612	73.5	7.9
162	male	168	80.8	yes	41.7	26.92	803	20.68	10.74	315	12.01	100	0.39896	1.0223	1.90706	44.3678	1.16325	22.7575	60.1	AVF	HD	4	80	0.6	15U	250	26.9	16.5	43.4	53.7129	11.6	3.9	21.9	55.7	68.9356	58.9	72.896	33	40.8416	27.104	28.6281	38.5	3.22	35	95	96	1643	73.7	8.8
163	male	174	76.8	no	37.7	20.98	920	18.99	7.72	338	12.43	115	0.367969	1.10206	1.91445	43.5315	1.13692	20.6326	63.2	AVF	HD	4	76	0.3	15U	250	24.3	15.2	39.5	51.4323	10.6	3.74	23	50.7	66.0156	53.8	70.0521	29.7	38.6719	29.9479	25.3666	34.8	3.09	32.8	92.1	101.1	1531	73.5	7.7
164	male	172	78.6	no	41.2	29.91	1452	20.12	10.71	585	21.65	110	0.358074	1.26353	1.91725	56.101	1.46306	23.1582	64.19	AVF	HD	4	75	4.2	15U	260	27.2	17.2	44.4	56.4885	11.8	4.03	18.4	56.9	72.3919	60.2	76.5903	33.5	42.6209	23.4097	26.5684	39	3.31	33.2	87.9	82.5	1670	73.8	8.7
165	male	180	73.3	no	47.1	28.54	1226	25.33	10.64	494	18.42	136	0.37281	1.14412	1.92357	50.1123	1.30259	22.7702	62.72	AVF	HD	4	77.5	2	15U	260	26	17.8	43.8	59.7544	11.3	4.42	13.8	55.8	76.1255	59.5	81.1733	31.9	43.5198	18.8267	22.6235	37.3	3.66	28.8	77.9	71.6	1654	73.7	8.1
166	male	172	81.2	yes	37.7	44.24	871	26.09	10.53	113	16.17	64	0.23802	1.67588	1.94395	97.2012	2.50009	29.8361	76.2	AVF	HDF	4	78	3.2	15H	260	32.7	25.3	58	71.4286	14.2	5.33	3.7	73.1	90.0246	77.5	95.4433	40.7	50.1232	4.55665	27.4473	46.9	4.37	30.5	62.9	36.1	2044	74.9	12.6
167	male	178	77.1	yes	40.4	24.98	492	25.03	9.51	236	21.02	105	0.380705	1.14876	1.94948	56.6339	1.45254	25.2888	61.93	AVF	HD	4	72	3.2	15U	270	29.4	19.9	49.3	63.9429	12.7	4.5	10.6	62.7	81.323	66.5	86.2516	36.3	47.0817	13.7484	24.334	42.1	3.77	31.4	79.2	58.9	1807	74	9
168	male	169	84.5	no	38.4	21.64	1104	19.94	8.66	499	23.03	89	0.400185	1.12631	1.95208	56.9914	1.45976	25.921	59.98	AVF	HD	4	80	4.5	15LC	250	30.7	19.9	50.6	59.8817	13.3	4.52	16.1	64.6	76.4497	68.4	80.9467	38	44.9704	19.0533	29.5858	44	3.78	35.5	86	74.7	1848	73.9	10.2
169	male	190	69.7	no	42.7	18.61	762	20.08	7.12	357	16.59	113	0.38259	1.16119	1.95811	55.6208	1.42027	24.4624	61.74	AVF	HD	4	66	3.7	15LC	250	28.1	19.8	47.9	68.7231	12.1	4.38	5.3	60.9	87.3745	64.4	92.396	34.7	49.7848	7.60402	19.3075	40.3	3.55	27.5	67.1	34.7	1761	74.4	8.7
170	male	170	84.4	no	38	28.51	1332	23.76	7.32	378	19.94	104	0.256752	1.50615	1.95946	57.5351	1.46813	19.4951	74.32	AVF	HD	4	64	0.3	15U	250	23.4	14.8	38.2	45.2607	10.2	3.42	32.6	49	58.0569	51.8	61.3744	28.6	33.8863	38.6256	29.2042	33.6	2.75	34.8	107.4	171.5	1488	73.9	7.8
171	male	178	78.4	no	38.7	24.6	1192	23.08	8.99	475	17.84	109	0.365447	1.19116	1.96338	51.8154	1.31954	22.1556	63.46	AVF	HD	4	77.4	2.7	15U	270	26.7	16.8	43.5	55.4847	11.6	3.91	19.4	55.8	71.1735	59	75.2551	32.8	41.8367	24.7449	24.7444	38.2	3.21	32.2	89.6	88.7	1644	73.8	8.2
172	male	172	83.9	no	38.2	36.05	1447	21.98	11.92	503	20.73	112	0.330652	1.34893	1.97117	57.0598	1.44736	21.4594	66.93	AVF	HD	4	80	3.8	15U	260	25.6	16.7	42.3	50.4172	11	3.69	26.9	54	64.3623	57	67.938	31.3	37.3063	32.062	28.3599	36.6	3.02	33	99.4	129.2	1602	74.1	8.4
173	male	183	75.7	yes	36.8	35.38	831	18.1	7.71	63	10.17	91	0.21792	1.73695	1.9736	85.1103	2.15622	24.8277	78.21	AVF	HD	4	72.5	1.5	15U	250	29.6	19.4	49	64.7292	12.8	4.29	9.6	62.6	82.6948	66.1	87.3184	36.6	48.3487	12.6816	22.6044	42.4	3.5	30.9	79.1	49	1798	74.1	8.9
174	male	175	82.3	no	32.6	27.35	1720	22.56	9.85	715	19.2	91	0.360146	1.27466	1.97977	57.487	1.45186	22.7805	63.99	AVF	HD	4	79.5	4.8	15LC	250	27.9	17.2	45.1	54.7995	12.1	4.13	21	57.9	70.3524	61.3	74.4836	34.4	41.7983	25.5164	26.8735	39.9	3.4	33.8	95.5	95.9	1693	73.6	8.5
175	male	173	85.4	yes	39.9	23.44	1107	24.44	9.51	501	21.38	106	0.405717	1.09019	1.99443	55.4909	1.39114	25.521	59.43	AVF	HD	4	78.3	3.8	15U	250	30.7	20.2	50.9	59.6019	13.3	4.53	19.7	65	76.1124	68.7	80.445	38	44.4965	23.0679	28.5342	44	3.67	34.1	88.8	82.4	1854	74.1	9.9
176	male	175	85	no	42.8	25.06	1493	24.77	11.54	682	18.83	105	0.460495	0.931859	2.00711	43.5178	1.08409	23.2672	53.95	AVF	HD	4	81.8	3	15U	250	29	17.7	46.7	54.9412	12.5	4.16	21.6	59.9	70.4706	63.4	74.5882	35.8	42.1176	25.4118	27.7551	41.5	3.46	34	93.3	91.1	1740	73.6	9.1
177	male	174	87.1	no	41.8	41.57	1493	25.53	15.98	607	19	105	0.384412	1.17955	2.01963	56.7362	1.40462	23.8162	61.56	AVF	HD	4	82	4.5	15U	250	29.8	18.3	48.1	55.2239	12.9	4.28	21.8	61.7	70.8381	65.3	74.9713	36.8	42.2503	25.0287	28.7687	42.7	3.57	34.6	95.5	94.7	1781	73.6	9.3
178	male	174	87.7	no	38.7	36.01	968	17.54	13.44	406	8.98	116	0.37323	1.14396	2.02553	54.2238	1.33851	23.4012	62.68	AVF	HD	4	83.8	2.2	15U	250	28.9	18.5	47.4	54.0479	12.5	4.06	23.7	60.6	69.0992	64	72.9761	35.7	40.707	27.0239	28.9668	41.4	3.37	35.7	99.1	110.2	1753	74	9.2
179	male	180	84	no	38.5	33.38	1191	18.41	14.37	534	15.11	95	0.430497	0.97613	2.03825	52.5158	1.28826	26.3952	56.95	AVF	HD	4	81	2.2	15U	250	32.8	21	53.8	64.0476	14.2	4.97	11	68.9	82.0238	73	86.9048	40.7	48.4524	13.0952	25.9259	46.9	4.09	32.9	78.7	51.1	1946	73.8	10
180	male	180	84	yes	43.8	24.47	1047	16.02	10.17	444	10.22	93	0.415611	1.00055	2.03825	49.5272	1.21494	24.2855	58.44	AVF	HD	4	82.5	1.5	15U	250	30.5	19	49.5	58.9286	13.2	4.61	16.7	63.5	75.5952	67.3	80.119	37.7	44.881	19.881	25.9259	43.7	3.81	33.1	86.6	74.4	1824	73.6	9.1
181	male	178	88.9	no	37.7	32.38	988	23.79	14.07	473	15.55	134	0.434527	1.06389	2.07111	47.1303	1.1378	21.3895	56.55	AVF	HD	4	84	5	15U	270	26.6	17.7	44.3	49.8313	11.5	4.12	29	56.5	63.5546	59.9	67.3791	32.7	36.7829	32.6209	28.0583	38.1	3.39	33.6	107	151.8	1663	74	8.1
182	male	178	89	yes	43.3	30.4	1316	22.19	7.8	202	23.46	104	0.256579	1.6144	2.0721	75.554	1.82312	22.5857	74.34	AVF	HD	3.5	82	3.8	15LC	260	28.1	18.7	46.8	52.5843	12.2	3.96	26	59.8	67.191	63	70.7865	34.7	38.9888	29.2135	28.0899	40.3	3.2	34.8	99.8	123.2	1730	74.4	9.1
183	male	177	92.7	no	38.6	20.34	1516	23.25	8.16	659	15.77	120	0.40118	1.06591	2.09969	54.7879	1.30467	24.4798	59.88	AVF	HD	4	89.5	2.5	15U	270	31.8	19.6	51.4	55.4477	13.8	4.23	23.3	65.9	71.0895	69.4	74.8652	39.5	42.6106	25.1348	29.5892	45.5	3.47	37.4	103.5	108.8	1870	74	9.8
184	male	178	92.3	yes	37.9	27.76	1670	25.03	10.86	678	8.14	119	0.39121	1.11204	2.10442	58.3821	1.38713	24.9475	60.88	AVF	HDF	4	87.7	3.2	18H	270	32.3	20.2	52.5	56.8797	13.9	4.86	21	67.3	72.9144	71.3	77.2481	40.1	43.4453	22.7519	29.1314	46.2	3.99	35.3	95.8	95.8	1910	73.6	9.6
185	male	170	101.8	yes	39	21.35	1069	26.15	7.67	420	14.47	110	0.359251	1.2294	2.12195	54.4622	1.28331	20.877	64.07	AVF	HD	4	99	3.3	15LC	270	26.9	17.4	44.3	43.5167	11.6	3.92	42	56.7	55.6974	59.8	58.7426	33.1	32.5147	41.2574	35.2249	38.6	3.11	38.8	127.3	225.8	1661	74.1	8.7
186	male	172	101.6	yes	39.3	22.21	1270	20.7	7.94	471	12.85	120	0.357497	1.25709	2.13823	56.4432	1.31986	20.9987	64.25	AVF	HDF	4	93	4	18H	260	26.7	18.2	44.9	44.1929	11.6	3.93	41.2	57.1	56.2008	60.4	59.4488	32.8	32.2835	40.5512	34.3429	38.2	3.27	35.2	117.8	214.3	1675	74.3	8.8
187	male	180	106.4	no	44.4	34.83	1449	22.27	15.4	679	15.46	115	0.442148	0.972078	2.25366	56.7693	1.25949	25.9134	55.79	AVF	HD	4	102.5	3.5	15U	260	36.8	21.6	58.4	54.8872	15.9	5.96	26.1	75.3	70.7707	80.3	75.4699	46	43.2331	24.5301	32.8395	52.7	4.96	36.8	99.2	101.1	2104	72.8	10.5
188	male	180	115	no	37.4	35.35	1378	21.87	17.94	767	19.45	91	0.507496	0.830207	2.32935	52.6351	1.12982	27.2178	49.25	AVF	HD	4	119.5	4.5	15U	250	38.4	25	63.4	55.1304	16.6	5.52	29.5	81	70.4348	85.5	74.3478	48.1	41.8261	25.6522	35.4938	55	4.49	38.1	108.7	131.8	2217	74.1	11.7
189	female	145	40	no	40.9	20.52	761	22.75	4.56	213	16.77	114	0.222222	1.78819	1.27126	44.3471	1.74422	19.5082	77.78	CVC	HD	4	37.9	1.8	15U	250	15	9.8	24.8	62	6.5	2.5	6.2	31.7	79.25	33.8	84.5	17.6	44	15.5	19.025	21.6	2.11	24.3	65.4	33.4	1101	73.3	5.6
190	female	150	42	yes	41.5	17.06	495	22.55	3.62	160	9.94	165	0.212192	1.74985	1.33019	43.3963	1.63121	18.644	78.78	CVC	HD	4	42	0.5	15U	220	14.8	10	24.8	59.0476	6.4	2.61	4.2	31.6	75.2381	33.8	80.4762	17.3	41.1905	10	18.6667	21.1	2.19	33.8	107.5	255.7	1101	73.5	4.9
191	female	153	40.9	yes	35.9	22.04	335	17.43	4.37	88	21.67	99	0.198276	1.87248	1.33429	43.4416	1.62789	17.3875	80.17	CVC	HD	4	40	1	15U	250	13.6	9.6	23.2	56.7237	5.8	2.68	9.2	29.4	71.8826	31.7	77.5061	15.7	38.3863	22.4939	17.4719	19.5	2.29	22.5	66.7	59.4	1055	73	4.4
192	female	150	43.2	no	31.5	15.23	596	22.28	4.09	210	19.97	128	0.268549	1.51974	1.34621	40.4251	1.50144	19.7592	73.15	CVC	HD	3.5	55.5	1.5	15LC	230	15.6	11	26.6	61.5741	6.8	2.73	7.1	33.8	78.2407	36.1	83.5648	18.4	42.5926	16.4352	19.2	22.4	2.33	23.9	63.2	46.2	1150	73.6	5.9
193	male	159	48.1	no	34.7	21.75	952	22.52	4.87	256	17.69	118	0.223908	1.74585	1.46991	48.7091	1.65687	18.9807	77.61	CVC	HD	4	45.6	1.5	15U	250	16.7	11.2	27.9	58.0042	7.2	2.76	10.2	35.7	74.2204	37.9	78.7942	19.8	41.1642	21.2058	19.0261	23.9	2.24	25.1	71.1	56.9	1188	73.8	5.8
194	female	150	53.6	yes	38.1	30.8	478	16.94	6.77	125	7.15	117	0.219805	1.84735	1.47546	48.7699	1.6527	17.8927	78.02	CVC	HD	4	51.7	2.6	15U	250	15.8	10.6	26.4	49.2537	6.9	2.73	17.6	33.7	62.8731	36	67.1642	18.7	34.8881	32.8358	23.8222	22.7	2.26	29.2	80.1	95.9	1147	73.5	5.7
195	female	154	52.2	yes	37.4	21.71	460	11.34	4.69	123	5.68	94	0.216029	1.76024	1.48706	46.4703	1.56249	17.7531	78.4	CVC	HD	4	51.2	1	15U	210	15.7	10.7	26.4	50.5747	6.8	2.63	16.4	33.6	64.3678	35.8	68.5824	18.4	35.249	31.4176	22.0105	22.4	2.19	26.5	73.9	83.7	1143	73.8	5.8
196	female	155	51.7	no	38.2	17.52	301	10.34	3.95	89	5.27	119	0.225457	1.70811	1.48796	36.8952	1.23979	14.5166	77.45	CVC	HD	4	51.5	0.8	15U	230	12.6	9	21.6	41.7795	5.4	2.36	22.3	27.3	52.8046	29.4	56.8665	14.4	27.853	43.1335	21.5193	18	2.06	26.4	78.7	153.4	1006	73.3	4.4
197	female	160	50.6	yes	24.2	20.16	529	24.36	5.86	189	20.36	58	0.290675	1.48935	1.50875	44.5314	1.47577	19.8177	70.93	CVC	HD	4	49	2.5	15U	250	17.4	12.5	29.9	59.0909	7.5	3.39	9.8	37.9	74.9012	40.8	80.6324	20.7	40.9091	19.3676	19.7656	25	2.87	25.3	66.1	59.2	1251	73.3	6.1
198	female	148	58.2	no	35.2	33.05	793	23.41	9.03	264	7.82	122	0.273222	1.4397	1.51321	33.5451	1.10841	15.3978	72.68	CVC	HDF	3	58.2	0.7	15H	200	13.7	9.6	23.3	40.0344	5.9	2.38	26.6	29.6	50.8591	31.6	54.2955	15.9	27.3196	45.7045	26.5705	19.6	1.96	29.2	82.5	165.4	1052	73.8	5.5
199	male	168	47.3	yes	41.5	25.52	1091	21.58	6.06	324	21.58	119	0.237461	1.75506	1.51891	53.1784	1.75055	19.9485	76.25	CVC	HD	4	45.2	3	15U	250	18	12.3	30.3	64.0592	7.8	2.69	6.5	38.6	81.6068	40.8	86.2579	21.5	45.4545	13.7421	16.7588	25.8	2.2	24.2	67.6	40	1251	74.3	6.2
200	female	155	54.5	no	40.2	18.49	971	21.47	4.07	265	13.31	131	0.220119	1.79923	1.52169	54.6965	1.79723	19.9778	77.99	CVC	HD	4	51.5	2.2	150U	250	18	12.4	30.4	55.7798	7.8	2.9	13.4	38.7	71.0092	41.1	75.4128	21.4	39.2661	24.5872	22.6847	25.7	2.39	27.2	75.2	72.8	1257	74.1	6.6
201	male	160	51.9	no	30.7	19.17	400	23.24	5.93	142	18.76	110	0.309338	1.35991	1.5251	42.2932	1.38657	20.3921	69.07	CVC	HD	4	61	1.5	15U	230	18.6	12.5	31.1	59.9229	8.1	3.21	9.5	39.7	76.4933	42.4	81.6956	22.2	42.7746	18.3044	20.2734	26.6	2.69	26.5	72.4	55.4	1285	73.5	6.2
202	male	168	49.2	no	34.6	17.37	1065	23.4	4.23	283	11.68	107	0.243523	1.62532	1.54455	50.8726	1.64685	20.2649	75.65	CVC	HDF	4	47.7	1.3	15H	250	18.9	12.4	31.3	63.6179	8.1	2.81	7	39.9	81.0976	42.2	85.7724	22.7	46.1382	14.2276	17.432	27.1	2.25	25.2	70.5	36.9	1281	74.1	6.3
203	female	156	63.6	yes	38.2	16.29	670	23.8	4.11	188	19.79	81	0.252302	1.58087	1.63249	47.7424	1.46226	18.4993	74.77	CVC	HD	4	60.5	1.2	15U	250	17.9	12.3	30.2	47.4843	7.7	2.89	22.8	38.4	60.3774	40.8	64.1509	21.4	33.6478	35.8491	26.1341	25.7	2.36	30.4	87.2	127.7	1251	74	6.6
204	male	165	62.7	no	37.6	12.07	775	21.34	4.75	335	17.62	92	0.393538	1.09911	1.68998	38.7987	1.14791	20.8879	60.65	CVC	HD	4	66.5	2	150U	200	21.1	14.2	35.3	56.2998	9.1	3.07	15.2	45	71.7703	47.5	75.7576	25.6	40.8293	24.2424	23.0303	30.3	2.48	30.1	87.8	84.1	1396	74.3	7.1
205	female	155	71.1	no	41.6	22.76	695	23.31	6.53	241	15.17	111	0.286907	1.49401	1.70373	46.4637	1.36359	18.254	71.31	CVC	HD	4	68.5	2.4	15U	230	18.4	12.7	31.1	43.7412	8	2.71	29.3	39.5	55.5556	41.8	58.7904	22	30.9423	41.2096	29.5942	26.3	2.25	33.1	99	175.5	1273	74.4	6.9
206	male	165	64.1	no	32.4	18.85	560	20.64	4.61	180	23.75	104	0.244562	1.6626	1.70591	47.8829	1.40344	16.8825	75.54	CVC	HD	4	62.5	1.9	15LC	230	17.4	11.4	28.8	44.9298	7.5	2.67	25.1	36.7	57.2543	39	60.8424	20.7	32.2933	39.1576	23.5445	24.9	2.26	29.3	96.1	152.6	1213	73.7	5.7
207	male	170	63.5	no	41.7	19.66	1136	23.24	5.86	440	15.59	130	0.298067	1.50622	1.73628	53.7719	1.54848	20.5612	70.19	CVC	HD	4	59.5	4	15LC	230	21.8	13.9	35.7	56.2205	9.4	3.28	15.1	45.6	71.811	48.4	76.2205	26.4	41.5748	23.7795	21.9723	31.2	2.75	29.1	88.4	78.1	1415	73.7	6.7
208	male	172	63	yes	35.2	13.32	669	20.96	4.67	276	14.3	118	0.350601	1.22791	1.7452	48.9935	1.40367	22.8628	64.94	CVC	HD	4	59.5	2.2	15U	250	23.4	16.5	39.9	63.3333	10.1	3.54	9.5	50.6	80.3175	53.5	84.9206	28.5	45.2381	15.0794	21.2953	33.5	2.86	28.4	78	61.2	1526	74.5	7.7
209	male	165	71.1	no	38.5	16.11	1079	22.47	5.8	445	21.05	113	0.360025	1.18939	1.78273	43.1749	1.21092	20.362	64	CVC	HD	4	65	1.8	15U	250	21.8	14.5	36.3	51.0549	9.5	3.19	22.1	46.3	65.1195	49	68.917	26.4	37.1308	31.083	26.1157	31.2	2.67	31.4	92.3	110.7	1429	74.1	7.4
210	male	168	70.4	yes	39.2	27.61	748	22.89	10.34	324	20.57	96	0.374502	1.21177	1.7986	44.7143	1.24303	20.516	62.55	CVC	HD	4	67.5	3.5	15U	250	22	14.9	36.9	52.4148	9.5	3.6	20.4	47.1	66.9034	50	71.0227	26.7	37.9261	28.9773	24.9433	31.5	2.93	29.9	86.2	98.3	1449	73.9	7.4
211	male	171	76.5	no	39.2	23.2	633	21.53	8.88	276	14.11	109	0.382759	1.14821	1.88732	48.4544	1.28368	22.3598	61.72	CVC	HD	4	74	2.9	150U	250	25.5	16.7	42.2	55.1634	11.1	4.29	18.9	54	70.5882	57.6	75.2941	31.3	40.915	24.7059	26.1619	36.6	3.64	31.8	88.4	92.3	1614	73.3	7.9
